# Supplementary material for: Polymorphisms in ADH1B and ALDH2 genes associated with the increased risk of gastric cancer in West Bengal, India
Source: BMC Cancer. 2017 Nov 22;17:782. doi: 10.1186/s12885-017-3713-7 (PMC5700676; doi:10.1186/s12885-017-3713-7)
Supplement: Supplementary file 3 — Description of data- raw data of all the participants in the study. (CSV 11 kb) [file 12885_2017_3713_MOESM3_ESM.csv]

No. of individuals	Caseco (case-1, control-0)	rs3811802	rs1229982	rs1229984	rs6413413	rs4147536	rs2066702	rs17033	rs1230025	rs698	rs671	rs886205	rs968529	rs16941667
1	1	T T	C C	G G	A A	G T	C C	A A	TT	GG	GG	AG	CC	CC
2	1	T T	C C	G G	A A	G G	C C	A A	AT	AA	GG	AG	CC	CC
3	1	T T	A C	G G	A A	G G	C C	A A	AT	AG	GA	AA	CC	CC
4	1	C T	C C	G G	A A	G G	C C	A A	TT	GG	GG	GG	CC	CC
5	1	C T	A C	G G	A A	G G	C C	A A	AT	AA	GA	AA	CC	CC
6	1	T T	C C	G G	A A	G T	C C	A G	TT	AA	GG	AG	CC	CC
7	1	T T	C C	G G	A A	G G	C C	A A	TT	AA	GA	GG	CC	CC
8	1	C T	C C	G G	A A	G G	C C	A A	TT	AG	GA	AA	CC	CC
9	1	C T	C C	G G	A A	G G	C C	A A	TT	AA	GA	AA	CC	CT
10	1	T T	C C	G G	A A	G T	C C	A A	AT	GG	GA	AA	CC	CC
11	1	T T	C C	G G	A A	G T	C C	A A	TT	AA	GG	AA	CC	CC
12	1	T T	C C	G G	A A	G G	C C	A G	TT	AG	GA	AA	CC	CC
13	1	C T	C C	G G	A A	G G	C C	A A	TT	AG	GG	AA	CC	CC
14	1	T T	C C	G G	A A	G G	C C	A A	TT	GG	GA	AG	CC	CC
15	1	C T	A A	G G	A A	G G	C C	A A	AT	GG	GG	GG	CC	CC
16	1	T T	C C	G G	A A	G G	C C	A A	TT	GG	GG	AA	CC	CC
17	1	T T	C C	G G	A A	G T	C C	AA	AT	AG	GG	AG	CC	CC
18	1	C T	A C	G G	A A	G T	C C	A A	AT	AG	GG	GG	CC	CT
19	1	T T	C C	G G	A A	G T	C C	A A	AT	AA	GG	GG	CC	CC
20	1	C T	C C	G G	A A	G G	C C	A A	TT	AA	GG	AA	CC	CC
21	1	T T	C C	G G	A A	G G	C C	A A	TT	AA	GG	AA	CC	CC
22	1	T T	A C	G G	A A	G T	C C	A A	AT	AA	GG	AA	CC	CC
23	1	C T	C C	G G	A A	G T	C C	A A	AT	AG	GG	AG	CC	CC
24	1	C T	C C	G G	A A	G G	C C	A A	AA	AA	GG	AG	CC	CT
25	1	C T	A C	G G	A A	T T	C C	A A	AT	AG	GG	AA	CC	CC
26	1	T T	C C	G G	A A	G T	C C	A A	TT	AA	AA	AG	CC	CC
27	1	C T	A C	G G	A A	G T	C C	A A	AT	AA	GG	GG	CC	CC
28	1	C T	A C	G G	A A	G T	C C	A A	TT	AA	GG	AG	CC	CC
29	1	C T	C C	G G	A A	G T	C C	AA	AT	AA	GG	AG	CC	CC
30	1	T T	A C	G G	A A	G T	C C	A A	TT	AA	GG	AA	CC	CC
31	1	C T	A C	G G	A A	G G	C C	A A	AT	GG	GG	AA	CT	CT
32	1	T T	A C	G G	A A	G T	C C	A A	TT	AG	GG	AA	CC	CC
33	1	T T	C C	G G	A A	G G	C C	A A	AT	AG	GA	AG	CC	CC
34	1	C T	C C	G G	A A	G G	C C	A A	TT	AA	GG	AA	CC	CC
35	1	T T	C C	G G	A A	G G	C C	A A	TT	AG	GG	GG	CC	CC
36	1	T T	C C	G G	A A	G T	C C	A A	AT	AA	GG	AA	CC	CC
37	1	C T	A C	G G	A A	G T	C C	A A	TT	AG	GA	AG	CC	CC
38	1	C T	C C	G G	A A	G G	C C	A A	AT	AA	GG	AG	CT	CC
39	1	T T	C C	G G	A A	G G	C C	A G	TT	AA	GG	AG	CC	CC
40	1	C T	A C	G G	A A	G T	C C	A A	AT	AA	GG	AG	CC	CC
41	1	T T	C C	G G	A A	G G	C C	G G	TT	AA	GG	AG	CC	CC
42	1	T T	C C	G G	A A	G G	C C	A A	AT	AG	GG	GG	CC	CC
43	1	T T	C C	G G	A A	G G	C C	A A	TT	AA	GG	GG	CC	CC
44	1	T T	C C	G G	A A	G G	C C	A G	TT	AA	GG	AG	CC	CC
45	1	C T	A C	G G	A A	G T	C C	A A	AT	AA	GG	AG	CC	CC
46	1	T T	C C	G G	A A	G G	C C	A A	AT	AA	GG	GG	CC	CC
47	1	T T	C C	G G	A A	G G	C C	AA	AT	AA	GG	AG	CC	CC
48	1	C T	C C	G G	A A	G G	C C	AA	TT	AG	GG	AG	CC	CC
49	1	C T	C C	G G	A A	G G	C C	A A	TT	AG	GG	GG	CC	CC
50	1	C T	C C	G G	A A	G T	C C	A A	AT	AG	GG	GG	CC	CC
51	1	T T	C C	G G	A A	G G	C C	G G	TT	AA	GG	AG	CC	CC
52	1	T T	C C	G G	A A	G G	C C	A A	AA	AA	GG	GG	CC	CC
53	1	C T	C C	G G	A A	G G	C C	A A	TT	AG	GG	GG	CC	CC
54	1	C T	C C	G G	A A	G T	C C	AA	AT	AG	GG	AG	CC	CC
55	1	T T	A C	G G	A A	G T	C C	A A	AT	AA	GG	GG	CC	CC
56	1	C T	A C	G G	A A	G T	C C	A A	AT	AG	GG	AA	CC	CC
57	1	C T	A C	G G	A A	G T	C C	A A	TT	AA	GG	AA	CC	CC
58	1	C T	C C	G G	A A	G G	C C	A A	AT	AG	GG	AG	CC	CT
59	1	C T	C C	G G	A A	G G	C C	A A	AT	AG	GG	AG	CC	CC
60	1	T T	C C	G G	A A	G G	C C	AA	AT	AA	GG	GG	CC	CC
61	1	T T	C C	G G	A A	G G	C C	A A	AT	AA	GG	AG	CC	CC
62	1	T T	C C	G G	A A	G G	C C	A A	AT	AA	GG	AG	CC	CC
63	1	C T	A C	G G	A A	G T	C C	A A	TT	AA	GG	AA	CC	CC
64	1	T T	C C	G G	A A	G G	C C	A A	AT	AA	GG	AA	CC	CC
65	1	C T	C C	G G	A A	G G	C C	AA	AT	AG	GG	GG	CC	CC
66	1	T T	A C	G G	A A	G T	C C	A A	AT	AA	GG	AG	CC	CC
67	1	C T	A C	G G	A A	G T	C C	A A	AT	AG	GG	AG	CC	CC
68	1	C T	C C	G G	A A	G T	C C	A A	AT	AA	GG	AA	CC	CC
69	1	T T	C C	G G	A A	G G	C C	A A	AT	AA	GG	AG	CC	CC
70	1	C T	A C	A G	A A	G T	C C	A A	AT	AA	GG	AG	CC	CC
71	1	T T	C C	G G	A A	G G	C C	AG	AT	AG	GA	AG	CC	CC
72	1	T T	C C	G G	A A	G G	C C	AG	AT	AA	GA	AG	CC	CC
73	1	C T	A C	G G	A A	G G	C C	A A	TT	AG	GG	AA	CC	CC
74	1	T T	C C	G G	A A	G T	C C	A A	TT	AA	GG	AA	CC	CC
75	1	C T	C C	G G	A A	G T	C C	A A	AT	AA	GG	AA	CC	CC
76	1	T T	C C	G G	A A	G G	C C	AG	TT	AG	GA	AG	CT	CT
77	1	T T	C C	G G	A A	G G	C C	A A	AT	AA	GG	AA	CC	CC
78	1	C T	C C	G G	A A	G G	C C	AA	TT	AG	GG	AG	CC	CC
79	1	C T	C C	G G	A A	G G	C C	AG	AT	GG	GA	GG	CC	CC
80	1	T T	C C	G G	A A	G T	C C	A A	TT	AA	GG	AA	CC	CT
81	1	T T	A C	G G	A A	G G	C C	AG	TT	GG	GG	GG	CT	TT
82	1	C T	A C	G G	A A	G T	C C	A A	TT	AA	GG	AA	CC	CC
83	1	T T	C C	G G	A A	G T	C C	A A	TT	AA	GG	AA	CC	CC
84	1	T T	C C	G G	A A	G T	C C	A A	TT	AG	GG	AA	CC	CC
85	1	T T	C C	G G	A A	G G	C C	AG	AT	AA	GA	AG	CC	CC
86	1	C T	A C	G G	A A	G T	C C	A A	TT	AA	GG	AA	CC	CC
87	1	C T	C C	G G	A A	GG	C C	AA	AT	AA	GG	GG	CC	CC
88	1	T T	A C	G G	A A	G G	C C	AG	AT	AG	GG	AA	CC	CC
89	1	C T	C C	G G	A A	G T	C C	GG	TT	AA	GG	AA	CC	CC
90	1	C T	C C	G G	A A	TT	C C	A A	TT	AA	GG	AG	CC	CC
91	1	T T	A C	G G	A A	GG	C C	A A	AT	AA	GG	GG	CC	CC
92	1	C T	C C	G G	A A	G G	C C	AG	AA	AG	AA	AA	CC	CC
93	1	T T	C C	G G	A A	G G	C C	AG	AT	AG	GG	AG	CC	CC
94	1	C T	C C	G G	A A	GG	C C	A A	AT	AA	GG	AG	CC	CC
95	1	T T	A C	G G	A A	G G	C C	A A	AT	GG	GG	AG	CC	CC
96	1	C T	A C	G G	A A	G G	C C	AG	AT	AG	GG	AG	CC	CC
97	1	C T	C C	G G	A A	G T	C C	AA	TT	AA	GG	GG	CC	CC
98	1	T T	C C	G G	A A	G T	C C	A A	TT	AA	GG	AG	CC	CC
99	1	C T	C C	G G	A A	G T	C C	A A	AT	AA	GG	GG	CC	CC
100	1	C T	A C	G G	A A	G G	C C	AG	TT	AG	GG	AG	CC	CC
101	1	T T	A C	G G	A A	G G	C C	AG	AT	AA	GG	AG	CC	CC
102	1	T T	C C	G G	A A	GG	C C	A A	AT	AA	GG	AG	CC	CC
103	1	C T	C C	G G	A A	GG	C C	AA	AT	AA	GG	GG	CC	CC
104	1	T T	C C	G G	A A	G T	C C	A A	AT	AA	GG	AG	CC	CC
105	1	C T	C C	G G	A A	G G	C C	AG	AT	AG	GG	GG	CC	CC
106	0	C T	C C	G G	A A	G G	C C	A A	TT	AG	GG	AG	CC	CC
107	0	T T	C C	G G	A A	G T	C C	A A	TT	AG	GG	AG	CC	CC
108	0	T T	C C	G G	A A	G T	C C	A A	TT	AG	GG	AG	CC	CC
109	0	C T	A C	G G	A A	G T	C C	A A	AT	AA	GG	GG	CC	CC
110	0	T T	C C	G G	A A	G G	C C	A A	TT	AA	GG	AG	CC	CC
111	0	T T	C C	G G	A A	G G	C C	A A	TT	AA	GG	AA	CC	CC
112	0	T T	C C	G G	A A	G G	C C	A A	TT	AA	GG	GG	CC	CC
113	0	T T	C C	G G	A A	G G	C C	A A	AA	AA	GA	AG	CC	CC
114	0	T T	C C	G G	A A	G G	C C	A A	TT	AA	GG	AG	CC	CC
115	0	T T	C C	G G	A A	G G	C C	A A	TT	AG	GG	AG	CC	CC
116	0	C T	C C	G G	A A	G G	C C	A A	AT	AA	GG	AG	CC	CC
117	0	C T	C C	G G	A A	G G	C C	A G	TT	AG	GG	AA	CC	CC
118	0	T T	A C	G G	A A	G G	C C	A A	TT	AG	GG	AA	CC	CC
119	0	T T	C C	G G	A A	G G	C C	A A	AT	AA	GG	AG	CC	CC
120	0	T T	C C	G G	A A	G T	C C	A A	AT	AA	GG	AA	CC	CC
121	0	T T	C C	G G	A A	G G	C C	A A	AA	AG	GG	AG	CC	CC
122	0	C C	C C	G G	A A	G T	C C	A A	TT	GG	GG	AG	CC	CC
123	0	T T	C C	G G	A A	G G	C C	A A	AA	AA	GG	AA	CC	CC
124	0	T T	C C	G G	A A	G G	C C	A G	TT	AA	GG	AG	CT	CC
125	0	C T	C C	G G	A A	G G	C C	A A	TT	AG	GG	AG	CC	CC
126	0	T T	C C	G G	A A	T T	C C	A A	AT	AA	GG	AA	CC	CC
127	0	T T	C C	G G	A A	G G	C C	A A	TT	AA	GG	AG	CC	CC
128	0	C C	C C	G G	A A	G T	C C	A A	TT	AG	GG	GG	CC	CC
129	0	T T	C C	G G	A A	G T	C C	A A	AT	AA	GG	AG	CC	CC
130	0	C T	A C	G G	A A	T T	C C	A A	AT	GG	GG	AA	CC	CC
131	0	T T	C C	G G	A A	G T	C C	A A	AT	GG	GG	AG	CC	CC
132	0	C T	C C	G G	A A	G G	C C	A G	TT	AA	GG	AG	CC	CC
133	0	C T	A C	G G	A A	G T	C C	A A	AT	AA	GG	AA	CC	CC
134	0	T T	C C	G G	A A	G G	C C	A A	AA	GG	GG	AG	CC	CC
135	0	T T	A C	G G	A A	G G	C C	A A	AT	AG	GG	AA	CC	CC
136	0	T T	C C	G G	A A	G G	C C	A A	TT	AA	GG	AA	CC	CT
137	0	T T	C C	G G	A A	G G	C C	A A	AT	AG	GG	AG	CT	CC
138	0	T T	A C	G G	A A	G T	C C	A A	AT	AA	GG	GG	CC	CC
139	0	C T	C C	G G	A A	G G	C C	A A	TT	AA	GG	AA	CC	CT
140	0	T T	C C	G G	A A	G T	C C	A A	AT	AG	GG	AG	CC	CC
141	0	T T	C C	G G	A A	GG	C C	A A	AT	AA	GG	AG	CC	CC
142	0	C T	C C	G G	A A	G G	C C	A A	TT	AG	GG	AG	CC	CC
143	0	T T	A C	G G	A A	G T	C C	A A	TT	AA	GG	AA	CT	CC
144	0	C T	C C	G G	A A	G G	C C	A A	AA	AG	GA	AG	CC	CC
145	0	T T	C C	G G	A A	G T	C C	A G	AT	AG	GG	AA	CC	CC
146	0	C T	C C	G G	A A	G G	C C	A A	TT	AA	GG	AA	CC	CC
147	0	C T	C C	G G	A A	G T	C C	A A	AT	AG	GG	AA	CC	CC
148	0	T T	A C	A G	A A	G T	C C	A A	AT	AA	GG	AA	CC	CC
149	0	C T	C C	G G	A A	G T	C C	A A	AT	AG	GG	AA	CC	CC
150	0	T T	C C	G G	A A	G G	C C	A A	TT	AA	GG	GG	CC	TT
151	0	C T	A A	G G	A A	G G	C C	A A	TT	AG	GG	GG	CC	CC
152	0	C T	A C	G G	A A	G T	C C	A A	AT	AA	GG	AA	CC	CC
153	0	T T	A C	G G	A A	T T	C C	A A	TT	GG	GG	AA	CC	CC
154	0	C T	A C	G G	A A	G T	C C	A A	AT	AA	GG	AG	CC	CC
155	0	T T	C C	G G	A A	G T	C C	A A	AT	AG	GG	AG	CC	CC
156	0	C T	C C	G G	A A	G G	C C	A A	TT	AG	GG	AG	CC	CC
157	0	T T	C C	G G	A A	G G	C C	A A	TT	AA	GG	GG	CC	CC
158	0	T T	C C	G G	A A	T T	C C	A A	AA	AA	GG	AA	CC	CC
159	0	C T	C C	G G	A A	G G	C C	A A	TT	AA	GG	AG	CC	CC
160	0	T T	C C	G G	A A	G G	C C	A A	AT	AA	GG	GG	CC	CC
161	0	T T	C C	G G	A A	G G	C C	A A	TT	AA	GA	GG	CC	CC
162	0	C T	A C	G G	A A	G T	C C	A A	TT	AG	GG	AG	CC	CC
163	0	T T	C C	G G	A A	G G	C C	A A	AT	AA	GG	AG	CC	CC
164	0	C T	A C	G G	A A	G T	C C	A A	TT	AG	GG	GG	CC	CC
165	0	T T	C C	G G	A A	G G	C C	A A	AT	GG	GG	AG	CC	CC
166	0	T T	C C	G G	A A	G T	C C	A A	TT	AA	GG	AG	CT	CC
167	0	T T	C C	G G	A A	G G	C C	A A	AT	AA	GG	AG	CC	CC
168	0	T T	A C	G G	A A	G T	C C	A A	AT	AA	GG	AA	CC	CC
169	0	C T	C C	G G	A A	G T	C C	A A	AT	AG	GG	AA	CC	CC
170	0	C T	C C	G G	A A	G T	C C	A A	TT	AG	GG	GG	CC	CC
171	0	T T	A C	G G	A A	G T	C C	A A	TT	AG	GG	AG	CC	CC
172	0	T T	C C	G G	A A	G G	C C	A A	AT	AA	GG	AA	CC	CC
173	0	T T	C C	G G	A A	G G	C C	A A	AT	AG	GG	AA	CC	CC
174	0	C T	C C	G G	A A	G G	C C	A A	TT	AG	GG	AA	CC	CC
175	0	T T	C C	G G	A A	T T	C C	A A	AT	AA	GG	GG	CC	CC
176	0	T T	A C	G G	A A	G G	C C	A A	TT	AA	GG	AA	CC	CC
177	0	C T	A C	G G	A A	G G	C C	A A	AA	AG	GG	GG	CC	CC
178	0	T T	A C	G G	A A	G G	C C	A A	AT	AA	GG	AG	CC	CC
179	0	C T	C C	G G	A A	T T	C C	A A	AA	AG	GG	AG	CC	CC
180	0	T T	A C	G G	A A	G G	C C	A A	AT	AA	GG	GG	CC	CC
181	0	TT	C C	G G	A A	T T	C C	A A	AT	AA	GG	AG	CC	CC
182	0	C T	A C	G G	A A	G G	C C	A A	AA	AG	GG	AG	CC	CC
183	0	TT	C C	G G	A A	G T	C C	A A	TT	AA	GG	AG	CC	CC
184	0	C T	A C	G G	A A	G T	C C	A A	TT	AA	GG	AA	CC	CC
185	0	C T	C C	G G	A A	G G	C C	A A	TT	AG	GG	AG	CC	CC
186	0	C T	C C	G G	A A	G T	C C	A A	AT	AG	GG	AG	CT	CC
187	0	C T	C C	G G	A A	G T	C C	A A	TT	AA	GG	AG	CC	CC
188	0	TT	A C	G G	A A	G T	C C	A A	AT	AG	GG	AA	CC	CC
189	0	TT	C C	G G	A A	G G	C C	A G	TT	AA	GG	AG	CC	CC
190	0	TT	A C	G G	A A	T T	C C	A A	AT	AA	GG	AG	CC	CC
191	0	C T	C C	G G	A A	G G	C C	A A	AT	AA	GG	AG	CC	CC
192	0	CT	C C	G G	A A	G T	C C	A A	TT	AA	GG	AG	CC	CC
193	0	TT	C C	G G	A A	G T	C C	A A	TT	AG	GG	AA	CC	CC
194	0	C T	C C	G G	A A	G G	C C	A A	TT	AA	GG	GG	CC	CC
195	0	TT	C C	G G	A A	G T	C C	A A	TT	AA	GG	AG	CC	CC
196	0	TT	C C	G G	A A	G G	C C	A A	AT	AG	GG	AG	CC	CC
197	0	CT	A C	G G	A A	TT	C C	A A	TT	AA	GG	AA	CC	CC
198	0	C T	A C	G G	A A	TT	C C	A A	TT	AG	GG	AG	CC	CC
199	0	TT	C C	G G	A A	G G	C C	A A	AT	AA	GA	AG	CC	CC
200	0	C T	C C	G G	A A	G G	C C	AG	AT	AG	GG	AA	CT	CC
201	0	TT	C C	G G	A A	T T	C C	A A	TT	AA	GG	AA	CC	CC
202	0	TT	C C	G G	A A	G G	C C	A A	AA	AG	GG	AG	CC	CT
203	0	C T	AA	G G	A A	G G	C C	AG	TT	AA	GG	AA	CC	CC
204	0	TT	C C	G G	A A	G T	C C	A A	TT	AG	GG	AA	CT	CC
205	0	C T	C C	G G	A A	G T	C C	A A	AT	AA	GG	AG	CC	CC
206	0	TT	C C	G G	A A	G G	C C	A A	TT	AA	GG	AA	CC	CC
207	0	C T	A C	G G	A A	G T	C C	A A	AT	AA	GG	AG	CC	CC
208	0	CT	A C	G G	A A	G T	C C	A A	AT	GG	GG	AG	CC	CC
209	0	C T	C C	G G	A A	G T	C C	A A	AT	AA	GG	GG	CC	CC
210	0	TT	C C	G G	A A	G G	C C	A A	AT	AA	GG	AG	CC	CC
211	0	CT	C C	G G	A A	G T	C C	A A	TT	AA	GG	AG	CC	CC
212	0	C T	A C	G G	A A	G G	C C	A A	AT	AG	GG	AG	CC	CC
213	0	TT	C C	G G	A A	G T	C C	A A	TT	AG	GG	GG	CC	CC
